# Supplementary material for: Soluble β-Amyloid Oligomers Selectively Upregulate TRPC3 in Excitatory Neurons via Calcineurin-Coupled NFAT
Source: Cells. 2025 Jun 4;14(11):843. doi: 10.3390/cells14110843 (PMC12155350; doi:10.3390/cells14110843)
Supplement: Supplementary file 1 [file cells-14-00843-s001.zip]

Archive with 1 entries (1 files):
- cells-3597093-supplementary.pdf
